# Supplementary material for: Interface-Based Design of High-Affinity Affibody Ligands for the Purification of RBD from Spike Proteins
Source: Molecules. 2023 Aug 30;28(17):6358. doi: 10.3390/molecules28176358 (PMC10489752; doi:10.3390/molecules28176358)
Supplement: Supplementary file 1 [file molecules-28-06358-s001.zip]

Archive with 1 entries (1 files):
- molecules-2549403-supplementary.docx
